# Supplementary material for: From a long-distance threat to the invasion front: a review of the invasive Aedes mosquito species in Belgium between 2007 and 2020
Source: Parasit Vectors. 2022 Jun 13;15:206. doi: 10.1186/s13071-022-05303-w (PMC9195248; doi:10.1186/s13071-022-05303-w)
Supplement: Supplementary file 1 — Additional file 1: Table S1. Overview of the trapping methods used to monitor invasive mosquito species (IMS) in Belgium during the different years (and projects) and in different risk scenarios, indicating the number of traps or larval sampling visits per site and the frequency of trapping or larval sampling. Table S2. Aedes albopictus detections in Belgium between 2007 and 2020 at the ten points of entry (PoEs) per year including the sampling perimeter, collection and detection methods, collection (light grey) and detection (dark grey) period, control measures (X), number of individuals (total, females, males, larvae and eggs) and project. Table S3. Aedes japonicus detections in Belgium between 2007 and 2020 at the four points of entry (PoEs) per year including the sampling perimeter, collection and detection methods, collection (light grey) and detection (dark grey) period, the control measures (X), number of individuals (total, females, males, larvae and eggs) and project. Table S4. Aedes koreicus detections in Belgium between 2007 and 2020 at the two points of entry (PoEs) per year including the sampling perimeter, collection and detection methods, collection (light grey) and detection (dark grey) period, control measures (X), number of individuals (total, females, males, larvae and eggs) and project. [file 13071_2022_5303_MOESM1_ESM.xlsx]

## Sheet: Table S1
Table S1. Overview of the trapping methods used to monitor invasive mosquito species (IMS) in Belgium during the different years (and projects) and in different risk scenarios, indicating the number of traps or larval sampling visits per site and the frequency of trapping or larval sampling.
	2007 - 2010 (MODIRISK)		2012 (EXOSURV)	2013-2016 (FASFC)	2017-2019 (MEMO)	2020 (MEMO+)	2020 (DiMoC)
	cross-sectional	longitudinal
Methods SC1	MMT		MMT, OT, LS	MMT, BG, OT, LS	MMT, BG, GT, OT, LS	OT, LS	OT
N° MMT/site	1		1	1	0 or 1a	0	0
Frequency MMT	once (1 week)		monthly (1 week)	every 2 weeks (during INS in 2014 every week)	every 2 weeks	NA	NA
N° BG/site	0		0	1 (2016)	0 or 1a	0	0
Frequency BG	NA		NA	every 2 weeks	every 2 weeks	NA	NA
N° GT/site	0		0	0	1 (only for Ae. japonicus (Maasmechelen))	0	0
Frequency GT	NA		NA	NA	every 2 weeks	NA	NA
N°OT/site	0		3	5 (2013 - 2015) or 10 (2016)	10 or 20 (2 PoE's at border with Germany in 2017b)	10	25
Frequency OT	NA		every 4 weeks	every 4 weeks (during INS every 2 or 4 weeks)	every 4 weeks (during INS every 2 weeks)	every 4 weeks	every week
N° LS visits	0		2 or 4 (every 4 weeks)	4 (every 8 weeks) (during INS every 1 or 2 weeks)	4 (every 8 weeks) (during INS every 4 weeks), 0 (parking lots in 2018 and 2019) or 2 (border Germanyb)	0 (selected parking lots) or 1 (extra parking lots after detection)	0
Methods SC1 INS				BG, GT, OT, LS	MMT, BG, GT, BG-GAT, OT, LS	LS
N° MMT/site				0	2 extra (at PoE) (only for Ae. japonicus (Eupen))	0
Frequency MMT				NA	every 2 weeks	NA
N° BG/site				2 - 5 at PoE and 0 - 3 in 200 - 300 m buffer zone	3 extra (at PoE) (not for parking lots and Ae. japonicus (Natoye))	0
Frequency BG				every month (5 days) (2013) or every 1 (2014 & 2015) or 2 weeks (2016)	every 2 weeks	NA
N° GT/site				4 at PoE (2013)	1 extra (at PoE) (only for Ae. japonicus (Eupen))	0
Frequency GT				once (24h)	every 2 weeks	NA
N° BG-GAT/site				0	3 (in 500 m buffer zone) (only at one PoE (Kallo))	0
Frequency BG-GAT				NA	every 2 weeks	NA
N°OT/site				0 - 10 extra (at PoE) and 0 - 10 in 200 - 300 m buffer zone	20 (in 200 and 500 m buffer zone) or 10 (in 200 m buffer zone for Ae. japonicus (Natoye)) (not for parking lots )	0
Frequency OT				every 2 or 4 weeks	every 2 or 4 (Ae. japonicus (Natoye)) weeks	NA
N° LS visits				every 1 - 2 weeks (at PoE) and monthly (in 200 - 300 m buffer zone)	every 4 weeks (at PoE and in 200 and 500 m buffer zone) or every 8 weeks (only parking lots and in 200 m buffer zone for Ae. japonicus (Natoye))	every 8 weeks
Methods SC2		MMT, BG, GT, OT, LS	MMT, OT, LS	BG, GT, LS	OT, LS
N° MMT/site		2	1 or 2	0	0
Frequency MMT		every 2 weeks (48h)	monthly (1 week)	NA	NA
N° BG/site		2	0	4 (2013)	0
Frequency BG		every 2 weeks (48h)	NA	once (24h)	NA
N° GT/site		2	0	4 (2013)	0
Frequency GT		every 2 weeks (48h)	NA	once (24h)	NA
N°OT/site		17 (in 5 km buffer zone)	32 - 42 (in 3 - 5 km buffer zone)	0	40 (in 5 km buffer zone) (2017 and 2018)
Frequency OT		monthly	every 4 weeks	NA	every 4 weeks
N° LS visits		3 or 4 (in 0.5 - 1.5 km buffer zone)	4 (in 3 - 10 km buffer zone)	1 (2013, 2015) or 4 (2014) (in 6 km buffer zone)	2 (in 5 km buffer zone) (2017 and 2018)
Methods SC3					MMT, GT, BG-GAT, LS
N° MMT/site					2
Frequency MMT					every 2 weeks
N° GT/site					1
Frequency GT					every 2 weeks
N° BG-GAT/site					2 (at PoE)
Frequency BG-GAT					every 2 weeks
N° LS visits					every 8 weeks (at PoE) and 2 (in 6 - 8 km buffer zone)
SC1 = scenario 1 (no establishment), SC1 INS = scenario 1 with IMS introduction followed by intensive survey (INS), SC2 = scenario 2 (locally established, < 25 km²), SC3 = scenario 3 (widely established, > 25 km²), PoE = point of entry, MMT = Mosquito Magnet trap, BG = BG-Sentinel trap, OT = oviposition trap, GT = gravid trap, BG-GAT = BG gravid Aedes trap, LS = larval sampling
aAt parking lots no adult traps were placed because of risk for vandalism or theft; at used tyre and lucky bamboo companies both a MMT and BG were placed; at other PoE's an MMT was placed, except when a propane bottle was not allowed or current/solar power was available for the BG
bIn 2017 a network of 40 OT between the cemetery in Raeren (RA) and the cemetery in Rocherath (RO) and a LS campaign (an adapted SC1 monitoring) were set-up along the main roads and highway that run parallel and close to the German border. Inspection of local cemeteries RA (2017 only) and RO were executed twice a year

## Sheet: Table S2
Table S2. Aedes albopictus detections in Belgium between 2007 and 2020 at the ten points of entry (PoE’s) per year including the sampling perimeter, collection and detection methods, the collection (light grey) and detection (dark grey) period, the control measures (X), the number of individuals (total, females, males, larvae and eggs) and the project.
Year	PoE code	PoE type	PoE location	Sampling perimetera	Collection methods	Jan	Feb	Mar	Apr	May	Jun	Jul	Aug	Sep	Oct	Nov	Dec	First detection method	In-between detection methods	Last detection method	Total # individuals	# Females	# Males	# Larvae	# Pupae	# Eggs	Project	Reference
2013	AT	Used tyre	Vrasene	At PoE	MMT, BGb, GTb, LS, OT													MMT	MMT, BG, LS	LS	19	1	1	17			FASFC, ULGc	Boukraa et al. 2013, Deblauwe et al. 2015
	PA1	Portd	Antwerp	At PoE	LS													LS	LS	LS	1			1			FASFC	Demeulemeester et al. 2014
2014	EB	Lucky bamboo	Lochristi	At PoE	MMT, BGb, LS, OT											X		OT	BG, LS, OT	BG	43	1	1	6	11	24	FASFC	Deblauwe et al. 2015
	PA1	Portd	Antwerp	At PoE	LS													LS	LS	LS	4			4			FASFC	Deblauwe et al. 2015
2015	EB	Lucky bamboo	Lochristi	At PoE	MMT, BG, LS, OT						X	X	X	X				BG	BG, LS, OT, HC	LS	48	5	5	5	1	32	FASFC
2016	AT*	Used tyre	Vrasene	At PoE	MMT, BG, LS, OT										X	X		BG	BG, LS	LS	6	5		1e			FASFC
	BA	Used tyre	Frameries	At PoE	MMT, BG, LS, OT													MMT	MMT, BG, OT	BG	2	2					FASFC
				300 m	BG, LS, OT													OT	BG	BG	9	1				8	FASFC
	EB*	Lucky bamboo	Lochristi	At PoE	MMT, BG, LS, OT										X	X		LS	MMT, BG, LS	BG	42	8	3	14		17	FASFC
2018	AB*	Used tyre	Kallo	At PoE	MMT, BG, LS, OT							X	X	X	X	X	X	BG	MMT, BG, OT	BG	42	24	2			16	MEMO
				200 m	BG, OT, LS								X	X	X	X	X	OT	BG, OT, LS	LS	31	2		10		19	MEMO
	BA	Used tyre	Frameries	At PoE	MMT, BG, LS, OT													MMT	MMT	MMT	1	1					MEMO
	EB	Lucky bamboo	Lochristi	At PoE	MMT, BG, LS, OT					X	X	X		X				BG	MMT, BG	BG	5	2	3				MEMO
	E2	Parking lot	Messancy	At PoE	OT, LS													OT	OT	OT	153					153	MEMO
	E5	Parking lot	Wanlin	At PoE	OT, LS													OT	OT	OT	57					57	MEMO
2019	EB*	Lucky bamboo	Lochristi	At PoE	MMT, BG, LS, OT					X	X	X		X	X			BG	MMT	MMT	4	4					MEMO
	E5	Parking lot	Wanlin	At PoE	OT, LS													OT	OT	LS	63			3		60	MEMO
	E6*	Parking lot	Kortrijk	At PoE	OT, LS											X		OT	OT	OT	64					64	MEMO
	E0	Parking lot	Sprimont	At PoE	OT, LS													OT	OT	OT	69					69	MEMO
2020	E1	Parking lot	Eghezée	At PoE	OT, LS									X	X			OT		OT	9					9	MEMO+
Total																					672	56	15	61	12	528
MMT = Mosquito Magnet trap, BG = BG-Sentinel trap, OT = oviposition trap, LS = larval sampling, HC = hand capture of adults during larval sampling
aPerimeter around point of first detection
bThese traps were only set-up during the intensive survey after the first detection of Aedes albopictus
cThe first female was collected at this PoE in 2013 during a project of the University of Liège
dLucky bamboo shipment
eSample with multiple small larvae tested by DNA-barcoding
X = Chemical control executed
*Chemical control was also executed preventively when no Aedes albopictus was detected at AT in 2017 (Apr-May-Jun-Jul-Aug), 2018 (Apr-Jun-Jul-Sep), 2019 (May-Jun-Aug) and 2020 (May-Jun-Jul), at EB in 2017 (Mar-Apr) and 2020 (May-Jun-Jul), at AB in 2019 (May-Jun-Aug) and 2020 (May-Jun-Jul) and at E6 in 2020 (May-Jun-Jul)

## Sheet: Table S3
Table S3. Aedes japonicus detections in Belgium between 2007 and 2020 at the four points of entry (PoE’s) per year including the sampling perimeter, collection and detection methods, the collection (light grey) and detection (dark grey) period, the control measures (X), the number of individuals (total, females, males, larvae and eggs) and the project.
Year	PoE code	PoE type	PoE location	Sampling perimetera	Collection methods	Jan	Feb	Mar	Apr	May	Jun	Jul	Aug	Sep	Oct	Nov	Dec	First detection method	In-between detection methods	Last detection method	Total # individuals	# Females	# Males	# Larvae	# Pupae	# Eggs	Project	Reference
2007	HA	Used tyre	Natoye	At PoE	MMT, LS													MMT	MMT, LS	LS	14	1	2	11b			MODIRISK	Versteirt et al. 2009
2008	HA	Used tyre	Natoye	At PoE	LS													LS	LS	LS	10			10b			MODIRISK	Versteirt et al. 2009
	SP	Used tyre	Natoye	At PoE	MMT, LS													LS	LS	LS	2			2b			MODIRISK	Versteirt et al. 2009
2009	HA	Used tyre	Natoye	At PoE	MMT, BG, GT, LS													LS	MMT, BG, GT, LS	GT	412	90		322			MODIRISK	Damiens et al. 2014
				500 m	LS													LS	LS	LS	1			1
2010	HA	Used tyre	Natoye	At PoE	LS													LS	LS	LS	226			226			MODIRISK	Versteirt et al. 2011
2012	HA	Used tyre	Natoye	At PoE	MMT, LS, OT				X		X	X	X	X	X			LS	LS, OT	LS	290			197		93c	EXOSURV	Deblauwe et al. 2012, 2014
				2 km	LS, OT				X		X	X	X	X	X			LS	LS, OT	LS	456			64		392c
	SP	Used tyre	Natoye	At PoE	MMTd, LS													LS	LS	LS	1			1			EXOSURV	Deblauwe et al. 2012, 2014
2017	HA	Used tyre	Natoye	At PoE	MMT, BG, LS, OT													MMT, OT	MMT, BG, LS, OT	BG	31	6		4		21	MEMO
	EU	Allotment garden	Eupen	At PoE	LSd, OT													LS	LS	LS	12			12			MEMO
2018	HA	Used tyre	Natoye	At PoE	MMT, BG, LS, OT													LS	MMT, BG, LS, OT	LS	251	24	2	65		160	MEMO
	EU	Allotment garden	Eupen	At PoE	MMT, GT, LS, OT													LS	MMT, GT, LS, OT	MMT	11	5		6			MEMO
				200 m	LS, OT													OT	OT	OT	199					199
	MM	Industrial area	Maasmechelen	At PoE	MMT, GT, BG-GAT, LS													GT	GT	GT	50	25	25				MEMO
2019	HA	Used tyre	Natoye	At PoE	MMT, BG, LS, OT													LS	MMT, BG, LS, OT	BG	1354	406	14	183		751	MEMO
				200 m	LS, OT													LS	LS, OT	OT	199			30	1	168
				500 m	LS, OT													LS	LS	LS	58			58
				800 m	LS													LS	LS	LS	12			12
	EU	Allotment garden	Eupen	At PoE	MMT, GT, LS, OT													LS	LS	LS	4			4			MEMO
				200 m	LS, OT													LS	LS	LS	2			2
2020	HA	Used tyre	Natoye	At PoE	OTe					X	X	X	X	X	X	X		OT	OT	OT	3382					3382	DiMoC
Total																					6977	557	43	1210	1	5166
MMT = Mosquito Magnet trap, BG = BG-Sentinel trap, GT = CDC gravid trap, BG-GAT = BG-gravid Aedes trap, LS = larval sampling, OT = oviposition trap
aPerimeter around point of first detection
bHatched to adult
cHatched to adult or larvae
dMMT was set-up only for one week in June at SP, LS was done only once in September at EU
e25 OT were set-up at the side and back of the used tyre company (part in forest) to collect eggs for experiments
X = Chemical control executed

## Sheet: Table S4
Table S4. Aedes koreicus detections in Belgium between 2007 and 2020 at the two points of entry (PoE’s) per year including the sampling perimeter, collection and detection methods, the collection (light grey) and detection (dark grey) period, the control measures (X), the number of individuals (total, females, males, larvae and eggs) and the project.
Year	PoE code	PoE type	PoE location	Sampling perimetera	Collection methods	Jan	Feb	Mar	Apr	May	Jun	Jul	Aug	Sep	Oct	Nov	Dec	First detection method	In-between detection methods	Last detection method	Total # individuals	# Females	# Males	# Larvae	# Pupae	# Eggs	Project	Reference
2008	MM	Industrial area	Maasmechelen	1.5 km	MMT, LS													MMT	MMT, LS	MMT	67	6	0	61			MODIRISK	Versteirt et al. 2012
2009	MM	Industrial area	Maasmechelen	1.5 km	MMT, BG, GT, LS, OT													LS	MMT, GT, LS, OT	MMT, GT	136	48	21	67		1b	MODIRISK	Versteirt et al. 2012
				5 km	OT													OT	OT	OT						1b
2012	MM	Industrial area	Maasmechelen	1 km	MMT, LS, OT													LS	MMT, LS	LS	258	7	1	246	4c		EXOSURV	Deblauwe et al. 2012, 2014
2013	MM	Industrial area	Maasmechelen	1 km	GT, LS													LS	LS	LS	11			11			FASFC	Deblauwe et al. 2015
2014	MM	Industrial area	Maasmechelen	1.5 km	LS													LS	LS	LS	70			70			FASFC
	MB	Used tyre	Dilsen-Stokkem	500 m	MMT, LS, OT													LS	LS	LS	4			4			FASFC	Deblauwe et al. 2015
2015	MM	Industrial area	Maasmechelen	1.5 km	LS													LS	LS	LS	87			87			FASFC
2017	MM	Industrial area	Maasmechelen	1.5 km	LS, OT													LS	LS	LS	52			52			MEMO
				5 km	LS, OT													LS	LS	LS	8			8
	MB	Used tyre	Dilsen-Stokkem	at PoE	MMT, BG, LS, OT													MMT	MMT	MMT	2	2					MEMO
2018	MM	Industrial area	Maasmechelen	at PoE	MMT, GT, BG-GAT, LS							X						LS	MMT, GT, BG-GAT, LS	MMT	780	264	163	353			MEMO
	MB	Used tyre	Dilsen-Stokkem	at PoE	MMT, BG, LS, OT													MMT	MMT	MMT	3	3					MEMO
2019	MM*	Industrial area	Maasmechelen	at PoE	BG, GT, LS, OT				X	X	X	X	X	X				LS	BG, GT, LS, OT	LS	406	36	18	23		329	MEMO
	MB	Used tyre	Dilsen-Stokkem	at PoE	MMT, BG, LS, OT													MMT	MMT	MMT	2	2					MEMO
Total																					1886	368	203	982	4	329
MMT = Mosquito Magnet trap, BG = BG-Sentinel trap, GT = Frommer updraft gravid trap, BG-GAT = BG-gravid Aedes trap, LS = larval sampling, OT = oviposition trap
aPerimeter around point of first detection
bNumber of positive oviposition traps, eggs were not counted
cHatched to adult
X = Sensitisation campaign in 2018 and chemical control executed in 2019
*Chemical control was also executed in 2020 (Apr-May-Jun-Jul)
